# Supplementary material for: Neolithic introgression of IL23R-related protection against chronic inflammatory bowel diseases in modern Europeans
Source: eBioMedicine. 2025 Feb 8;113:105591. doi: 10.1016/j.ebiom.2025.105591 (PMC11849592; doi:10.1016/j.ebiom.2025.105591)
Supplement: Supplementary Table S1 [file mmc2.xlsx]

## Sheet: SupplementaryTable1
Supplementary Table S1. Frequencies of rs11209026-A in modern Westeurasian populations used for the interpolation map (Figure 1). Abbreviations: NCHROBS - Number of allele observations in the population; MAF - Minor allele frequency; MAC - Minor allele count; Lat. – latitude; Long. - longitude; NA – not available.
Region	Country	NCHROBS	MAF	MAC	Lat.	Long.	Average region frequency	Frequency used for interpolation
Eastern Europe	Albania	12	0	0	41.1991	20.0168	0.0537433	0.0537433
Eastern Europe	Armenia	20	0.15	3	40.4993	44.6585		0.0537433
Eastern Europe	Azerbaijan	NA	NA	NA	40.4845	47.8475		0.0537433
Eastern Europe	Belarus	58	0.0344828	2	53.5918	28.2074		0.0344828
Eastern Europe	Bosnia and Herzegovina	NA	NA	NA	44.325	17.7825		0.0537433
Eastern Europe	Bulgaria	138	0.0652174	9	42.5421	25.054		0.0652174
Eastern Europe	Croatia	78	0.0897436	7	45.5976	16.2842		0.0897436
Eastern Europe	Czechia	40	0.05	2	49.8834	15.0077		0.05
Eastern Europe	Estonia	1826	0.050931	93	58.7554	25.5251		0.050931
Eastern Europe	Georgia	52	0.03846	2	41.9663	43.5175		0.03846
Eastern Europe	Hungary	108	0.0648148	7	47.0996	19.0651		0.0648148
Eastern Europe	Kosovo	NA	NA	NA	42.553	20.8406		0.0537433
Eastern Europe	Latvia	NA	NA	NA	56.9531	24.7964		0.0537433
Eastern Europe	Lithuania	578	0.0553633	32	55.3549	23.8294		0.0553633
Eastern Europe	Moldova	NA	NA	NA	47.4221	28.5544		0.0537433
Eastern Europe	Montenegro	NA	NA	NA	42.8743	19.2476		0.0537433
Eastern Europe	North Macedonia	NA	NA	NA	41.6422	21.7082		0.0537433
Eastern Europe	Poland	66	0.0606061	4	52.2093	19.1773		0.0606061
Eastern Europe	Republic of Serbia	NA	NA	NA	44.3462	20.7452		0.0537433
Eastern Europe	Romania	52	0.0576923	3	45.9352	24.9309		0.0576923
Eastern Europe	Russia	228	0.0350877	8	55.6482	37.0894		0.0350877
Eastern Europe	Slovakia	NA	NA	NA	48.8373	19.4465		0.0537433
Eastern Europe	Slovenia	444	0.05856	26	46.1098	14.5507		0.05856
Middle East	Iran	34	0.08824	3	32.937	53.5648	0.062201	0.08824
Middle East	Israel	256	0.0664062	17	32.0259	35.2198		0.0664062
Middle East	Turkey	128	0.04688	6	39.3422	34.732		0.04688
Northern Europe	Denmark	3098	0.06294	195	56.0015	9.27857	0.0505091	0.06294
Northern Europe	Finland	1618	0.0463535	75	64.0718	26.9801		0.0463535
Northern Europe	Iceland	24	0.2083	5	64.6987	-18.3715		0.0505091
Northern Europe	Norway	2666	0.0498875	133	61.2698	9.2701		0.0498875
Northern Europe	Sweden	4968	0.04368	217	63.5677	17.0484		0.04368
Southern Europe	Cyprus	NA	NA	NA	34.9404	33.1147	0.0706026	0.0706026
Southern Europe	Greece	160	0.0625	10	39.1942	21.9775		0.0625
Southern Europe	Italy	3928	0.0707739	278	42.8015	12.5026		0.0707739
Southern Europe	Malta	16	0	0	35.8957	14.4216		0.0706026
Southern Europe	Portugal	306	0.05882	18	39.2837	-8.13438		0.05882
Southern Europe	Spain	2162	0.0730805	158	39.8536	-3.49707		0.0730805
Western Europe	Austria	NA	NA	NA	47.7529	14.4219	0.0668854	0.0668854
Western Europe	Belgium	3160	0.075	237	50.7397	4.68551		0.075
Western Europe	France	832	0.0733173	61	47.1572	2.50916		0.0733173
Western Europe	Germany	13064	0.0642988	840	50.7896	10.4413		0.0642988
Western Europe	Ireland	124	0.0887097	11	53.4	-7.78631		0.0887097
Western Europe	Liechtenstein	NA	NA	NA	47.1153	9.5656		0.0668854
Western Europe	Luxembourg	NA	NA	NA	49.673	6.10583		0.0668854
Western Europe	Netherlands	4698	0.06301	296	52.1268	5.5702		0.06301
Western Europe	Switzerland	NA	NA	NA	46.9894	8.36006		0.0668854
Western Europe	United Kingdom	8906	0.0689423	614	52.6049	-1.54449		0.0689423
